# Supplementary material for: Variants rs3804099 and rs3804100 in the TLR2 Gene Induce Different Profiles of TLR-2 Expression and Cytokines in Response to Spike of SARS-CoV-2
Source: Int J Mol Sci. 2024 Oct 15;25(20):11063. doi: 10.3390/ijms252011063 (PMC11507191; doi:10.3390/ijms252011063)
Supplement: Supplementary file 1 [file ijms-25-11063-s001.zip]

Archive with 1 entries (1 files):
- ijms-3257092-supplementary.pdf
